# Supplementary material for: Effects of Stems and Leaves of Panax notoginseng on mRNA Expression of TLR Signaling Pathway in Hepatic Tissue of Duzang Pigs
Source: Genes (Basel). 2025 Jun 30;16(7):781. doi: 10.3390/genes16070781 (PMC12294736; doi:10.3390/genes16070781)
Supplement: Supplementary file 1 [file genes-16-00781-s001.zip]

Archive with 1 entries (1 files):
- genes-3697653-supplementary.pdf
